# Supplementary material for: Screening of Candidate Housekeeping Genes in Uterus Caruncle by RNA-Sequence and qPCR Analyses in Different Stages of Goat (Capra hircus)
Source: Animals (Basel). 2023 Jun 6;13(12):1897. doi: 10.3390/ani13121897 (PMC10295728; doi:10.3390/ani13121897)
Supplement: Supplementary file 1 [file animals-13-01897-s001.zip]

Archive with 4 entries (2 files):
- animals-2292553-supplementary/animals-2292553-supplementary/
- animals-2292553-supplementary/animals-2292553-supplementary/supplementary materials animals-2292553/
- animals-2292553-supplementary/animals-2292553-supplementary/supplementary materials animals-2292553/animals-2292553-figures.pdf
- animals-2292553-supplementary/animals-2292553-supplementary/supplementary materials animals-2292553/Supplementary tables.pdf
